# Supplementary material for: Longitudinal Changes in Maternal Depressive and Anxiety Symptoms Following COVID-19 During Pregnancy: A Cohort Study from Slovakia
Source: J Clin Med. 2026 May 20;15(10):3931. doi: 10.3390/jcm15103931 (PMC13208021; doi:10.3390/jcm15103931)
Supplement: Supplementary file 1 [file jcm-15-03931-s001.zip]

Archive with 1 entries (1 files):
- jcm-4301405-supplementary.pdf
